# Supplementary material for: Summer and Autumn Activity of Eptesicus nilssonii and Other Bat Species in a High-Altitude Ice Cave in the Tatra Mountains (Southern Poland)
Source: Animals (Basel). 2026 Feb 1;16(3):448. doi: 10.3390/ani16030448 (PMC12896698; doi:10.3390/ani16030448)
Supplement: Supplementary file 1 [file animals-16-00448-s001.zip]

Archive with 1 entries (1 files):
- animals-4039549-supplementary.xls
