# Supplementary material for: Summer and Autumn Activity of Eptesicus nilssonii and Other Bat Species in a High-Altitude Ice Cave in the Tatra Mountains (Southern Poland)
Source: Animals (Basel). 2026 Feb 1;16(3):448. doi: 10.3390/ani16030448 (PMC12896698; doi:10.3390/ani16030448)
Supplement: Supplementary file 1 [file animals-16-00448-s001.zip › animals-4039549-supplementary.xls]

## Sheet: Description
This file contains raw data collected during mist-netting surveys at the entrance of Lodowa Cave in Ciemniak (Tatra Mountains, southern Poland) during summer and autumn seasons. Each row represents a single captured bat individual. Column headings are self-explanatory and include the date, bat species, sex, and number of individuals (always “1” since each row corresponds to one individual).

## Sheet: data
Year	day of the year	date	Species	sex
2008	188	2008-07-06	E. nilssonii	male
2008	188	2008-07-06	E. nilssonii	male
2008	188	2008-07-06	E. nilssonii	male
2008	188	2008-07-06	E. nilssonii	male
2008	188	2008-07-06	E. nilssonii	male
2008	188	2008-07-06	E. nilssonii	female
2008	188	2008-07-06	E. nilssonii	female
2008	188	2008-07-06	E. nilssonii	female
2008	188	2008-07-06	E. nilssonii	female
2008	188	2008-07-06	V. murinus	male
2008	188	2008-07-06	E. nilssonii	male
2008	188	2008-07-06	E. nilssonii	male
2008	188	2008-07-06	E. nilssonii	male
2008	188	2008-07-06	E. nilssonii	male
2008	188	2008-07-06	E. nilssonii	male
2008	188	2008-07-06	E. nilssonii	male
2008	188	2008-07-06	E. nilssonii	male
2008	188	2008-07-06	E. nilssonii	male
2008	188	2008-07-06	E. nilssonii	male
2008	188	2008-07-06	E. nilssonii	male
2008	188	2008-07-06	E. nilssonii	male
2008	188	2008-07-06	E. nilssonii	male
2008	188	2008-07-06	E. nilssonii	male
2008	188	2008-07-06	E. nilssonii	male
2008	188	2008-07-06	E. nilssonii	male
2008	188	2008-07-06	E. nilssonii	male
2008	215	2008-08-02	M. mystacinus	female
2008	215	2008-08-02	E. nilssonii	male
2008	215	2008-08-02	M. mystacinus	female
2008	215	2008-08-02	E. nilssonii	male
2008	215	2008-08-02	E. nilssonii	male
2008	215	2008-08-02	M. mystacinus	female
2008	215	2008-08-02	E. nilssonii	male
2008	215	2008-08-02	E. nilssonii	female
2008	215	2008-08-02	P. auritus	male
2008	215	2008-08-02	M. mystacinus	male
2008	215	2008-08-02	M. mystacinus	male
2008	215	2008-08-02	E. nilssonii	male
2008	215	2008-08-02	E. nilssonii	male
2008	215	2008-08-02	E. nilssonii	male
2008	215	2008-08-02	M. myotis	male
2008	215	2008-08-02	E. nilssonii	male
2008	215	2008-08-02	M. mystacinus	male
2008	215	2008-08-02	M. myotis	male
2008	215	2008-08-02	E. nilssonii	male
2008	215	2008-08-02	M. brandtii	male
2008	215	2008-08-02	P. auritus	male
2008	215	2008-08-02	E. nilssonii	male
2008	215	2008-08-02	M. mystacinus	male
2008	215	2008-08-02	E. nilssonii	male
2008	215	2008-08-02	M. mystacinus	female
2008	215	2008-08-02	E. nilssonii	female
2008	215	2008-08-02	M. mystacinus	male
2008	215	2008-08-02	E. nilssonii	male
2008	215	2008-08-02	M. mystacinus	male
2008	215	2008-08-02	E. nilssonii	female
2008	215	2008-08-02	E. nilssonii	male
2008	215	2008-08-02	E. nilssonii	male
2008	215	2008-08-02	E. nilssonii	male
2008	215	2008-08-02	M. mystacinus	male
2008	215	2008-08-02	E. nilssonii	female
2008	215	2008-08-02	M. brandtii	male
2008	215	2008-08-02	V. murinus	male
2008	215	2008-08-02	E. nilssonii	male
2008	215	2008-08-02	M. mystacinus	male
2008	215	2008-08-02	E. nilssonii	male
2008	215	2008-08-02	M. mystacinus	male
2008	215	2008-08-02	M. mystacinus	male
2008	215	2008-08-02	E. nilssonii	male
2008	215	2008-08-02	M. mystacinus	female
2008	215	2008-08-02	E. nilssonii	male
2008	215	2008-08-02	M. brandtii	male
2008	215	2008-08-02	E. nilssonii	male
2008	215	2008-08-02	M. daubentonii	male
2008	247	2008-09-03	E. nilssonii	male
2008	247	2008-09-03	P. auritus	male
2008	247	2008-09-03	E. nilssonii	male
2008	247	2008-09-03	E. nilssonii	female
2008	247	2008-09-03	M. daubentonii	male
2008	247	2008-09-03	E. nilssonii	male
2008	247	2008-09-03	E. nilssonii	male
2008	247	2008-09-03	P. auritus	male
2008	247	2008-09-03	E. nilssonii	male
2008	247	2008-09-03	E. nilssonii	male
2008	247	2008-09-03	E. nilssonii	male
2008	247	2008-09-03	P. auritus	female
2008	247	2008-09-03	M. mystacinus	male
2008	247	2008-09-03	M. mystacinus	female
2008	247	2008-09-03	M. mystacinus	male
2008	247	2008-09-03	E. nilssonii	female
2008	247	2008-09-03	E. nilssonii	male
2008	247	2008-09-03	E. nilssonii	male
2008	247	2008-09-03	E. nilssonii	male
2008	247	2008-09-03	E. nilssonii	female
2008	247	2008-09-03	E. nilssonii	male
2008	247	2008-09-03	E. nilssonii	male
2008	247	2008-09-03	E. nilssonii	male
2008	247	2008-09-03	E. nilssonii	male
2008	247	2008-09-03	M. mystacinus	male
2008	247	2008-09-03	E. nilssonii	male
2008	247	2008-09-03	E. nilssonii	female
2008	247	2008-09-03	E. nilssonii	female
2008	247	2008-09-03	E. nilssonii	male
2008	247	2008-09-03	E. nilssonii	male
2008	247	2008-09-03	E. nilssonii	male
2008	247	2008-09-03	E. nilssonii	male
2008	247	2008-09-03	M. mystacinus	male
2008	247	2008-09-03	M. mystacinus	female
2008	247	2008-09-03	M. mystacinus	male
2008	247	2008-09-03	M. daubentonii	male
2008	247	2008-09-03	M. mystacinus	male
2008	247	2008-09-03	M. daubentonii	male
2008	247	2008-09-03	E. nilssonii	male
2008	247	2008-09-03	M. daubentonii	female
2008	247	2008-09-03	M. nattereri	male
2008	247	2008-09-03	M. mystacinus	female
2008	247	2008-09-03	M. nattereri	male
2008	247	2008-09-03	P. auritus	male
2008	247	2008-09-03	M. mystacinus	female
2008	247	2008-09-03	P. auritus	male
2008	247	2008-09-03	M. myotis	male
2008	247	2008-09-03	M. mystacinus	male
2008	247	2008-09-03	M. daubentonii	female
2008	247	2008-09-03	M. myotis	female
2008	247	2008-09-03	P. auritus	male
2008	247	2008-09-03	P. auritus	male
2008	247	2008-09-03	M. mystacinus	female
2008	247	2008-09-03	E. nilssonii	male
2008	280	2008-10-06	P. auritus	male
2008	280	2008-10-06	E. nilssonii	male
2008	280	2008-10-06	M. mystacinus	female
2008	280	2008-10-06	P. auritus	female
2008	280	2008-10-06	E. nilssonii	male
2008	280	2008-10-06	P. auritus	male
2008	280	2008-10-06	P. auritus	female
2009	192	2009-07-11	E. nilssonii	male
2009	192	2009-07-11	E. nilssonii	male
2009	192	2009-07-11	E. nilssonii	male
2009	192	2009-07-11	E. nilssonii	male
2009	192	2009-07-11	E. nilssonii	male
2009	192	2009-07-11	E. nilssonii	male
2009	192	2009-07-11	E. nilssonii	male
2009	192	2009-07-12	E. nilssonii	male
2009	192	2009-07-12	E. nilssonii	male
2009	192	2009-07-12	E. nilssonii	male
2009	192	2009-07-12	E. nilssonii	male
2009	192	2009-07-12	E. nilssonii	female
2009	192	2009-07-12	E. nilssonii	male
2009	202	2009-07-21	E. nilssonii	female
2009	202	2009-07-21	E. nilssonii	male
2009	202	2009-07-21	E. nilssonii	male
2009	202	2009-07-21	E. nilssonii	female
2009	202	2009-07-21	E. nilssonii	male
2009	202	2009-07-21	E. nilssonii	male
2009	202	2009-07-21	M. mystacinus	male
2009	202	2009-07-21	E. nilssonii	male
2009	202	2009-07-21	M. mystacinus	male
2009	202	2009-07-22	E. nilssonii	male
2009	202	2009-07-22	E. nilssonii	-
2009	202	2009-07-22	E. nilssonii	-
2009	202	2009-07-22	E. nilssonii	male
2009	202	2009-07-22	E. nilssonii	male
2009	202	2009-07-22	M. mystacinus	male
2009	202	2009-07-22	E. nilssonii	male
2009	202	2009-07-22	E. nilssonii	female
2009	202	2009-07-22	M. mystacinus	male
2009	202	2009-07-22	E. nilssonii	male
2009	202	2009-07-22	E. nilssonii	-
2009	202	2009-07-22	E. nilssonii	male
2009	202	2009-07-22	M. brandtii	male
2009	202	2009-07-22	E. nilssonii	male
2009	202	2009-07-22	E. nilssonii	male
2009	202	2009-07-22	E. nilssonii	male
2009	214	2009-08-02	M. mystacinus	male
2009	214	2009-08-02	E. nilssonii	male
2009	214	2009-08-02	E. nilssonii	female
2009	214	2009-08-02	E. nilssonii	male
2009	214	2009-08-02	E. nilssonii	male
2009	214	2009-08-02	E. nilssonii	male
2009	214	2009-08-02	V. murinus	female
2009	214	2009-08-02	M. mystacinus	male
2009	214	2009-08-02	E. nilssonii	female
2009	214	2009-08-02	E. nilssonii	male
2009	214	2009-08-02	M. daubentonii	male
2009	214	2009-08-02	E. nilssonii	male
2009	214	2009-08-02	M. mystacinus	male
2009	214	2009-08-02	M. mystacinus	male
2009	214	2009-08-02	E. nilssonii	male
2009	214	2009-08-02	E. nilssonii	male
2009	214	2009-08-02	M. brandtii	male
2009	214	2009-08-02	M. mystacinus	male
2009	214	2009-08-02	E. nilssonii	male
2009	214	2009-08-03	E. nilssonii	male
2009	214	2009-08-03	E. nilssonii	male
2009	214	2009-08-03	M. mystacinus	female
2009	214	2009-08-03	E. nilssonii	female
2009	214	2009-08-03	E. nilssonii	male
2009	214	2009-08-03	E. nilssonii	female
2009	214	2009-08-03	E. nilssonii	male
2009	214	2009-08-03	P. auritus	male
2009	214	2009-08-03	M. mystacinus	male
2009	214	2009-08-03	E. nilssonii	male
2009	214	2009-08-03	E. nilssonii	male
2009	214	2009-08-03	E. nilssonii	male
2009	214	2009-08-03	E. nilssonii	male
2009	214	2009-08-03	E. nilssonii	male
2009	214	2009-08-03	M. mystacinus	male
2009	214	2009-08-03	M. brandtii	male
2009	214	2009-08-03	E. nilssonii	male
2009	214	2009-08-03	M. mystacinus	male
2009	214	2009-08-03	E. nilssonii	male
2009	214	2009-08-03	M. mystacinus	female
2009	214	2009-08-03	M. myotis	male
2009	214	2009-08-03	M. mystacinus	male
2009	214	2009-08-03	E. nilssonii	female
2009	227	2009-08-15	P. auritus	female
2009	227	2009-08-15	P. auritus	male
2009	227	2009-08-15	E. nilssonii	male
2009	227	2009-08-15	M. daubentonii	male
2009	227	2009-08-15	E. nilssonii	male
2009	227	2009-08-15	E. nilssonii	female
2009	227	2009-08-15	P. auritus	male
2009	227	2009-08-15	E. nilssonii	male
2009	227	2009-08-15	E. nilssonii	male
2009	227	2009-08-15	M. daubentonii	male
2009	227	2009-08-15	E. nilssonii	female
2009	227	2009-08-15	M. mystacinus	male
2009	227	2009-08-15	M. mystacinus	male
2009	227	2009-08-15	E. nilssonii	male
2009	227	2009-08-15	M. mystacinus	male
2009	227	2009-08-16	M. mystacinus	male
2009	227	2009-08-16	P. auritus	male
2009	227	2009-08-16	M. mystacinus	male
2009	227	2009-08-16	P. auritus	male
2009	227	2009-08-16	P. auritus	male
2009	227	2009-08-16	P. auritus	male
2009	227	2009-08-16	M. daubentonii	male
2009	227	2009-08-16	P. auritus	-
2009	227	2009-08-16	M. mystacinus	male
2009	227	2009-08-16	E. nilssonii	male
2009	227	2009-08-16	E. nilssonii	male
2009	227	2009-08-16	E. nilssonii	male
2009	227	2009-08-16	P. auritus	male
2009	227	2009-08-16	E. nilssonii	male
2009	227	2009-08-16	E. nilssonii	male
2009	227	2009-08-16	M. mystacinus	female
2009	227	2009-08-16	M. mystacinus	female
2009	227	2009-08-16	M. mystacinus	female
2009	227	2009-08-16	P. auritus	female
2009	244	2009-09-01	E. nilssonii	female
2009	244	2009-09-01	E. nilssonii	male
2009	244	2009-09-01	E. nilssonii	male
2009	244	2009-09-01	E. nilssonii	female
2009	244	2009-09-01	E. nilssonii	male
2009	244	2009-09-01	E. nilssonii	male
2009	244	2009-09-01	E. nilssonii	male
2009	244	2009-09-01	E. nilssonii	male
2009	244	2009-09-01	M. mystacinus	male
2009	244	2009-09-01	E. nilssonii	female
2009	244	2009-09-01	E. nilssonii	male
2009	244	2009-09-01	E. nilssonii	male
2009	244	2009-09-01	E. nilssonii	male
2009	244	2009-09-01	E. nilssonii	female
2009	244	2009-09-01	E. nilssonii	male
2009	244	2009-09-01	M. mystacinus	male
2009	244	2009-09-01	E. nilssonii	male
2009	244	2009-09-01	M. mystacinus	female
2009	244	2009-09-01	M. mystacinus	male
2009	244	2009-09-01	E. nilssonii	male
2009	244	2009-09-01	M. mystacinus	female
2009	244	2009-09-01	P. auritus	male
2009	244	2009-09-01	M. mystacinus	female
2009	244	2009-09-01	M. mystacinus	male
2009	244	2009-09-01	M. daubentonii	female
2009	244	2009-09-01	M. daubentonii	female
2009	244	2009-09-01	P. auritus	male
2009	244	2009-09-01	P. auritus	male
2009	244	2009-09-01	E. nilssonii	male
2009	244	2009-09-01	M. daubentonii	male
2009	244	2009-09-01	M. mystacinus	female
2009	244	2009-09-02	E. nilssonii	male
2009	244	2009-09-02	P. auritus	male
2009	244	2009-09-02	E. nilssonii	male
2009	244	2009-09-02	E. nilssonii	female
2009	244	2009-09-02	M. daubentonii	male
2009	244	2009-09-02	E. nilssonii	male
2009	244	2009-09-02	P. auritus	male
2009	244	2009-09-02	E. nilssonii	male
2009	244	2009-09-02	E. nilssonii	male
2009	244	2009-09-02	E. nilssonii	male
2009	244	2009-09-02	M. mystacinus	female
2009	244	2009-09-02	M. mystacinus	male
2009	244	2009-09-02	M. alcathoe	female
2009	244	2009-09-02	P. auritus	female
2009	258	2009-09-15	E. nilssonii	female
2009	258	2009-09-15	E. nilssonii	male
2009	258	2009-09-15	E. nilssonii	male
2009	258	2009-09-15	M. myotis	male
2009	258	2009-09-15	E. nilssonii	male
2009	258	2009-09-15	M. mystacinus	male
2009	258	2009-09-15	P. auritus	male
2009	258	2009-09-15	P. auritus	male
2009	258	2009-09-15	P. auritus	male
2009	258	2009-09-15	P. auritus	male
2009	258	2009-09-15	E. nilssonii	male
2009	258	2009-09-15	E. nilssonii	male
2009	258	2009-09-15	E. nilssonii	male
2009	258	2009-09-16	P. auritus	male
2009	258	2009-09-16	P. auritus	female
2009	258	2009-09-16	P. auritus	male
2009	258	2009-09-16	E. nilssonii	male
2009	258	2009-09-16	M. nattereri	male
2009	258	2009-09-16	E. nilssonii	male
2009	258	2009-09-16	E. nilssonii	female
2009	258	2009-09-16	E. nilssonii	male
2009	258	2009-09-16	E. nilssonii	male
2009	269	2009-09-26	P. auritus	male
2009	269	2009-09-26	E. nilssonii	male
2009	269	2009-09-26	E. nilssonii	male
2009	269	2009-09-26	P. auritus	male
2009	269	2009-09-26	P. auritus	male
2009	269	2009-09-27	P. auritus	male
2009	269	2009-09-27	P. auritus	male
2009	269	2009-09-27	E. nilssonii	male
2009	283	2009-10-10	E. nilssonii	male
2009	283	2009-10-10	E. nilssonii	male
2009	283	2009-10-10	E. nilssonii	male
2009	283	2009-10-10	P. auritus	male
2009	283	2009-10-10	P. auritus	male
2009	283	2009-10-10	E. nilssonii	male
2009	283	2009-10-11	P. auritus	male
2010	184	2010-07-03	E. nilssonii	male
2010	184	2010-07-03	E. nilssonii	male
2010	184	2010-07-03	E. nilssonii	male
2010	184	2010-07-03	E. nilssonii	male
2010	184	2010-07-03	E. nilssonii	male
2010	184	2010-07-03	E. nilssonii	male
2010	184	2010-07-03	E. nilssonii	male
2010	184	2010-07-03	E. nilssonii	male
2010	184	2010-07-03	E. nilssonii	male
2010	184	2010-07-03	E. nilssonii	male
2010	184	2010-07-04	E. nilssonii	male
2010	184	2010-07-04	E. nilssonii	male
2010	184	2010-07-04	E. nilssonii	male
2010	184	2010-07-04	E. nilssonii	male
2010	184	2010-07-04	E. nilssonii	female
2010	184	2010-07-04	E. nilssonii	male
2010	184	2010-07-04	E. nilssonii	female
2010	184	2010-07-04	E. nilssonii	female
2010	184	2010-07-04	E. nilssonii	male
2010	184	2010-07-04	E. nilssonii	female
2010	184	2010-07-04	E. nilssonii	male
2010	184	2010-07-04	E. nilssonii	male
2010	184	2010-07-04	E. nilssonii	male
2010	184	2010-07-04	E. nilssonii	male
2010	197	2010-07-16	E. nilssonii	female
2010	197	2010-07-16	M. mystacinus	female
2010	197	2010-07-16	E. nilssonii	male
2010	197	2010-07-16	E. nilssonii	male
2010	197	2010-07-16	E. nilssonii	male
2010	197	2010-07-16	E. nilssonii	male
2010	197	2010-07-16	E. nilssonii	male
2010	197	2010-07-16	E. nilssonii	male
2010	197	2010-07-16	E. nilssonii	male
2010	197	2010-07-16	E. nilssonii	female
2010	197	2010-07-16	E. nilssonii	male
2010	197	2010-07-16	E. nilssonii	male
2010	197	2010-07-16	M. brandtii	male
2010	197	2010-07-16	E. nilssonii	male
2010	197	2010-07-16	M. mystacinus	male
2010	197	2010-07-16	M. mystacinus	male
2010	197	2010-07-16	E. nilssonii	male
2010	197	2010-07-16	M. mystacinus	female
2010	197	2010-07-17	M. mystacinus	female
2010	197	2010-07-17	E. nilssonii	male
2010	197	2010-07-17	E. nilssonii	male
2010	197	2010-07-17	M. mystacinus	male
2010	197	2010-07-17	E. nilssonii	male
2010	197	2010-07-17	M. mystacinus	male
2010	197	2010-07-17	E. nilssonii	male
2010	197	2010-07-17	E. nilssonii	male
2010	197	2010-07-17	E. nilssonii	female
2010	197	2010-07-17	V. murinus	male
2010	197	2010-07-17	E. nilssonii	male
2010	197	2010-07-17	E. nilssonii	male
2010	197	2010-07-17	E. nilssonii	-
2010	197	2010-07-17	M. mystacinus	female
2010	197	2010-07-17	E. nilssonii	male
2010	197	2010-07-17	E. nilssonii	male
2010	197	2010-07-17	M. daubentonii	male
2010	197	2010-07-17	E. nilssonii	male
2010	197	2010-07-17	E. nilssonii	male
2010	197	2010-07-17	E. nilssonii	male
2010	197	2010-07-17	M. daubentonii	male
2010	197	2010-07-17	E. nilssonii	male
2010	197	2010-07-17	M. mystacinus	female
2010	197	2010-07-17	M. brandtii	male
2010	197	2010-07-17	E. nilssonii	male
2010	197	2010-07-17	E. nilssonii	female
2010	197	2010-07-17	M. mystacinus	male
2010	197	2010-07-17	M. mystacinus	male
2010	197	2010-07-17	M. mystacinus	male
2010	217	2010-08-05	E. nilssonii	male
2010	217	2010-08-05	E. nilssonii	male
2010	217	2010-08-05	M. brandtii	male
2010	217	2010-08-06	M. brandtii	female
2010	217	2010-08-06	M. mystacinus	male
2010	217	2010-08-06	M. mystacinus	female
2010	217	2010-08-06	E. nilssonii	male
2010	217	2010-08-06	M. mystacinus	male
2010	217	2010-08-19	M. mystacinus	female
2010	217	2010-08-19	M. mystacinus	female
2010	217	2010-08-19	M. mystacinus	female
2010	217	2010-08-19	E. nilssonii	male
2010	217	2010-08-19	P. auritus	male
2010	217	2010-08-19	E. nilssonii	male
2010	217	2010-08-19	M. mystacinus	male
2010	217	2010-08-19	P. auritus	female
2010	217	2010-08-19	E. nilssonii	female
2010	217	2010-08-19	P. auritus	female
2010	245	2010-09-02	E. nilssonii	male
2010	245	2010-09-02	E. nilssonii	male
2010	245	2010-09-02	E. nilssonii	female
2010	245	2010-09-02	E. nilssonii	male
2010	245	2010-09-02	E. nilssonii	male
2010	245	2010-09-02	M. daubentonii	female
2010	245	2010-09-02	E. nilssonii	male
2010	245	2010-09-02	E. nilssonii	male
2010	245	2010-09-02	M. mystacinus	female
2010	245	2010-09-02	M. mystacinus	female
2010	245	2010-09-02	E. nilssonii	male
2010	245	2010-09-02	E. nilssonii	male
2010	245	2010-09-02	M. nattereri	male
2010	245	2010-09-02	P. auritus	female
2010	245	2010-09-02	M. myotis	female
2010	245	2010-09-02	M. mystacinus	male
2010	245	2010-09-02	P. auritus	male
2010	245	2010-09-02	M. myotis	female
2010	245	2010-09-02	E. nilssonii	male
2010	245	2010-09-02	E. nilssonii	male
2010	262	2010-09-19	M. mystacinus	female
2010	262	2010-09-19	M. mystacinus	female
2010	262	2010-09-19	P. auritus	female
2010	262	2010-09-20	P. auritus	female
2010	262	2010-09-20	P. auritus	female
2011	171	2011-06-20	E. nilssonii	male
2011	171	2011-06-20	E. nilssonii	male
2011	171	2011-06-20	V. murinus	male
2011	171	2011-06-20	E. nilssonii	male
2011	171	2011-06-20	E. nilssonii	male
2011	171	2011-06-20	E. nilssonii	male
2011	171	2011-06-20	E. nilssonii	male
2011	171	2011-06-20	E. nilssonii	male
2011	171	2011-06-20	E. nilssonii	male
2011	194	2011-07-13	E. nilssonii	male
2011	194	2011-07-13	E. nilssonii	male
2011	194	2011-07-13	E. nilssonii	male
2011	194	2011-07-13	E. nilssonii	male
2011	194	2011-07-13	E. nilssonii	female
2011	194	2011-07-13	E. nilssonii	male
2011	194	2011-07-13	E. nilssonii	male
2011	194	2011-07-13	E. nilssonii	male
2011	194	2011-07-13	E. nilssonii	female
2011	194	2011-07-13	E. nilssonii	male
2011	194	2011-07-13	E. nilssonii	male
2011	194	2011-07-13	E. nilssonii	male
2011	194	2011-07-13	E. nilssonii	male
2011	194	2011-07-13	E. nilssonii	female
2011	194	2011-07-13	E. nilssonii	male
2011	194	2011-07-13	E. nilssonii	male
2011	194	2011-07-13	E. nilssonii	male
2011	194	2011-07-13	E. nilssonii	male
2011	194	2011-07-13	E. nilssonii	male
2011	194	2011-07-13	E. nilssonii	male
2011	194	2011-07-13	E. nilssonii	male
2011	194	2011-07-13	M. mystacinus	male
2011	194	2011-07-13	E. nilssonii	male
2011	194	2011-07-13	M. mystacinus	male
2011	194	2011-07-13	M. brandtii	male
2011	194	2011-07-13	E. nilssonii	male
2011	194	2011-07-14	E. nilssonii	male
2011	194	2011-07-14	E. nilssonii	female
2011	194	2011-07-14	E. nilssonii	-
2011	194	2011-07-14	E. nilssonii	male
2011	194	2011-07-14	E. nilssonii	male
2011	194	2011-07-14	E. nilssonii	male
2011	194	2011-07-14	E. nilssonii	male
2011	194	2011-07-14	E. nilssonii	male
2011	194	2011-07-14	V. murinus	male
2011	194	2011-07-14	E. nilssonii	male
2011	194	2011-07-14	E. nilssonii	-
2011	194	2011-07-14	E. nilssonii	male
2011	194	2011-07-14	M. brandtii	male
2011	194	2011-07-14	E. nilssonii	male
2011	194	2011-07-14	E. nilssonii	male
2011	194	2011-07-14	E. nilssonii	male
2011	194	2011-07-14	E. nilssonii	male
2011	194	2011-07-14	E. nilssonii	male
2011	229	2011-08-17	M. mystacinus	male
2011	229	2011-08-17	M. mystacinus	male
2011	229	2011-08-17	M. daubentonii	female
2011	229	2011-08-17	P. auritus	male
2011	229	2011-08-17	M. mystacinus	male
2011	229	2011-08-17	E. nilssonii	male
2011	229	2011-08-17	E. nilssonii	male
2011	229	2011-08-17	P. auritus	male
2011	229	2011-08-17	M. mystacinus	male
2011	229	2011-08-17	P. auritus	male
2011	229	2011-08-17	E. nilssonii	male
2011	229	2011-08-17	P. auritus	male
2011	229	2011-08-17	M. daubentonii	male
2011	229	2011-08-17	E. nilssonii	male
2011	229	2011-08-17	M. daubentonii	male
2011	229	2011-08-17	M. mystacinus	male
2011	229	2011-08-17	M. mystacinus	male
2011	229	2011-08-17	E. nilssonii	male
2011	229	2011-08-17	E. nilssonii	male
2011	229	2011-08-17	E. nilssonii	male
2011	229	2011-08-17	E. nilssonii	male
2011	229	2011-08-17	E. nilssonii	male
2011	229	2011-08-17	E. nilssonii	male
2011	229	2011-08-17	P. auritus	male
2011	229	2011-08-17	P. auritus	male
2011	229	2011-08-17	E. nilssonii	male
2011	229	2011-08-17	E. nilssonii	male
2011	229	2011-08-17	E. nilssonii	male
2011	229	2011-08-17	M. mystacinus	female
2011	229	2011-08-17	M. mystacinus	female
2011	229	2011-08-17	M. mystacinus	female
2011	229	2011-08-17	M. mystacinus	female
2011	229	2011-08-17	M. mystacinus	female
2011	229	2011-08-17	E. nilssonii	female
2011	229	2011-08-17	E. nilssonii	female
2011	229	2011-08-17	P. auritus	male
2011	229	2011-08-17	E. nilssonii	female
2011	229	2011-08-17	P. auritus	female
2011	229	2011-08-17	E. nilssonii	male
2011	229	2011-08-17	M. daubentonii	male
2011	229	2011-08-17	E. nilssonii	male
2011	229	2011-08-17	M. daubentonii	male
2011	229	2011-08-17	E. nilssonii	male
2011	229	2011-08-17	P. auritus	male
2011	229	2011-08-17	E. nilssonii	male
2011	229	2011-08-17	E. nilssonii	male
2011	229	2011-08-17	E. nilssonii	female
2011	229	2011-08-17	E. nilssonii	male
2011	229	2011-08-17	M. mystacinus	male
2011	229	2011-08-17	E. nilssonii	male
2011	229	2011-08-17	E. nilssonii	male
2011	229	2011-08-17	M. bechsteinii	male
2011	229	2011-08-17	E. nilssonii	male
2011	229	2011-08-17	E. nilssonii	female
2011	229	2011-08-17	M. daubentonii	male
2011	229	2011-08-17	E. nilssonii	female
2011	229	2011-08-17	M. mystacinus	male
2011	229	2011-08-17	M. mystacinus	male
2011	229	2011-08-17	M. mystacinus	male
2011	229	2011-08-17	E. nilssonii	male
2011	229	2011-08-17	M. mystacinus	male
2011	229	2011-08-17	M. mystacinus	male
2011	229	2011-08-17	P. auritus	male
2011	256	2011-09-13	P. auritus	male
2011	256	2011-09-13	P. auritus	female
2011	256	2011-09-13	M. nattereri	male
2011	256	2011-09-13	E. nilssonii	male
2011	256	2011-09-13	M. mystacinus	female
2011	256	2011-09-13	E. nilssonii	male
2011	256	2011-09-13	E. nilssonii	female
2011	256	2011-09-13	E. nilssonii	male
2011	256	2011-09-13	E. nilssonii	male
2011	256	2011-09-13	E. nilssonii	female
2011	256	2011-09-13	E. nilssonii	male
2011	256	2011-09-13	E. nilssonii	male
2011	256	2011-09-13	E. nilssonii	male
2011	256	2011-09-13	E. nilssonii	male
2011	256	2011-09-13	M. myotis	male
2011	256	2011-09-13	E. nilssonii	male
2011	256	2011-09-13	M. mystacinus	male
2011	256	2011-09-13	P. auritus	male
2011	256	2011-09-13	P. auritus	male
2011	256	2011-09-13	P. auritus	male
2011	256	2011-09-13	P. auritus	male
2011	256	2011-09-13	E. nilssonii	male
2011	256	2011-09-13	E. nilssonii	male
2011	256	2011-09-13	M. myotis	male
2011	256	2011-09-13	M. myotis	male
2011	256	2011-09-13	E. nilssonii	male
2011	285	2011-10-12	P. auritus	male
2011	285	2011-10-12	E. nilssonii	male
2011	285	2011-10-12	E. nilssonii	male
2011	285	2011-10-12	P. auritus	male
2011	285	2011-10-12	P. auritus	male
2011	296	2011-10-23	E. nilssonii	male
2011	296	2011-10-23	E. nilssonii	male
2011	296	2011-10-23	P. auritus	male
2021	179	2021-06-28	E. nilssonii	male
2021	179	2021-06-28	M. mystacinus	-
2021	179	2021-06-28	M. mystacinus	female
2021	179	2021-06-28	E. nilssonii	female
2021	179	2021-06-28	E. nilssonii	male
2021	179	2021-06-28	V. murinus	male
2021	179	2021-06-28	E. nilssonii	male
2021	179	2021-06-28	E. nilssonii	male
2021	179	2021-06-28	E. nilssonii	male
2021	179	2021-06-28	E. nilssonii	male
2021	179	2021-06-28	E. nilssonii	male
2021	179	2021-06-28	E. nilssonii	male
2021	179	2021-06-28	E. nilssonii	male
2021	179	2021-06-28	E. nilssonii	male
2021	209	2021-07-28	M. mystacinus	male
2021	209	2021-07-28	E. nilssonii	male
2021	209	2021-07-28	M. mystacinus	female
2021	209	2021-07-28	M. mystacinus	male
2021	209	2021-07-28	E. nilssonii	male
2021	209	2021-07-28	V. murinus	female
2021	209	2021-07-28	M. mystacinus	male
2021	209	2021-07-28	E. nilssonii	female
2021	209	2021-07-28	M. mystacinus	male
2021	209	2021-07-28	M. mystacinus	male
2021	209	2021-07-28	E. nilssonii	male
2021	209	2021-07-28	E. nilssonii	male
2021	209	2021-07-28	E. nilssonii	male
2021	209	2021-07-28	M. mystacinus	male
2021	209	2021-07-28	M. brandtii	male
2021	209	2021-07-28	M. brandtii	male
2021	209	2021-07-28	E. nilssonii	male
2021	209	2021-07-28	M. mystacinus	male
2021	209	2021-07-28	M. nattereri	male
2021	209	2021-07-28	E. nilssonii	female
2021	209	2021-07-28	E. nilssonii	male
2021	209	2021-07-28	E. nilssonii	male
2021	209	2021-07-28	E. nilssonii	male
2021	209	2021-07-28	E. nilssonii	male
2021	209	2021-07-28	M. mystacinus	male
2021	209	2021-07-28	M. mystacinus	female
2021	209	2021-07-28	E. nilssonii	male
2021	209	2021-07-28	M. brandtii	male
2021	209	2021-07-28	M. brandtii	male
2021	209	2021-07-28	M. mystacinus	male
2021	209	2021-07-28	E. nilssonii	male
2021	209	2021-07-28	E. nilssonii	male
2021	209	2021-07-28	M. mystacinus	male
2021	237	2021-08-25	M. mystacinus	male
2021	237	2021-08-25	E. nilssonii	male
2021	237	2021-08-25	P. auritus	male
2021	237	2021-08-25	E. nilssonii	male
2021	237	2021-08-25	E. nilssonii	male
2021	237	2021-08-25	M. mystacinus	male
2021	237	2021-08-25	E. nilssonii	male
2021	237	2021-08-25	P. auritus	male
2021	237	2021-08-25	M. daubentonii	male
2021	237	2021-08-25	M. daubentonii	male
2021	237	2021-08-25	M. mystacinus	male
2021	237	2021-08-25	P. auritus	male
2021	237	2021-08-25	E. nilssonii	male
2021	237	2021-08-25	E. nilssonii	male
2021	237	2021-08-25	M. mystacinus	male
2021	237	2021-08-25	P. auritus	male
2021	237	2021-08-25	E. nilssonii	male
2021	237	2021-08-25	E. nilssonii	male
2021	237	2021-08-25	V. murinus	male
2021	237	2021-08-25	M. mystacinus	female
2021	237	2021-08-25	M. mystacinus	female
2021	237	2021-08-25	M. mystacinus	female
2021	237	2021-08-25	M. mystacinus	female
2021	237	2021-08-25	M. mystacinus	female
2021	237	2021-08-25	E. nilssonii	male
2021	237	2021-08-25	E. nilssonii	female
2021	237	2021-08-25	E. nilssonii	male
2021	237	2021-08-25	E. nilssonii	male
2021	237	2021-08-25	M. mystacinus	female
2021	237	2021-08-25	E. nilssonii	female
2021	237	2021-08-25	E. nilssonii	male
2021	237	2021-08-25	M. daubentonii	male
2021	237	2021-08-25	E. nilssonii	male
2021	237	2021-08-25	E. nilssonii	male
2021	237	2021-08-25	E. nilssonii	male
2021	237	2021-08-25	E. nilssonii	female
2021	237	2021-08-25	M. brandtii	male
2021	237	2021-08-25	M. mystacinus	male
2021	237	2021-08-25	M. mystacinus	female
2021	237	2021-08-25	M. mystacinus	male
2021	237	2021-08-25	P. auritus	male
2021	237	2021-08-25	E. nilssonii	male
2021	237	2021-08-25	M. mystacinus	female
2021	237	2021-08-25	E. nilssonii	female
2021	237	2021-08-25	M. mystacinus	-
2021	237	2021-08-25	E. nilssonii	male
2021	237	2021-08-25	E. nilssonii	male
2021	237	2021-08-25	M. daubentonii	male
2021	237	2021-08-25	E. nilssonii	female
2021	237	2021-08-25	E. nilssonii	male
2021	237	2021-08-25	M. mystacinus	male
2021	237	2021-08-25	M. mystacinus	female
2021	237	2021-08-25	E. nilssonii	male
2021	237	2021-08-25	M. mystacinus	male
2021	237	2021-08-25	M. daubentonii	female
2021	237	2021-08-25	P. auritus	male
2021	237	2021-08-25	M. mystacinus	male
2021	237	2021-08-25	M. daubentonii	male
2021	266	2021-09-23	P. auritus	female
2021	266	2021-09-23	P. auritus	male
2021	266	2021-09-23	E. nilssonii	male
2021	266	2021-09-23	P. auritus	male
2021	266	2021-09-23	E. nilssonii	male
2021	266	2021-09-23	E. nilssonii	female
2021	266	2021-09-23	E. nilssonii	male
2021	266	2021-09-23	E. nilssonii	male
2021	266	2021-09-23	E. nilssonii	male
2021	266	2021-09-23	E. nilssonii	male
2021	266	2021-09-23	M. mystacinus	female
2021	266	2021-09-23	M. mystacinus	male
2021	266	2021-09-23	P. auritus	male
2021	266	2021-09-23	M. myotis	male
2021	266	2021-09-23	P. auritus	male
2021	266	2021-09-23	P. auritus	male
2021	266	2021-09-23	E. nilssonii	male
2021	293	2021-10-20	P. auritus	male
2021	293	2021-10-20	E. nilssonii	male
2021	293	2021-10-20	P. auritus	male
2021	293	2021-10-20	P. auritus	male
2021	293	2021-10-20	E. nilssonii	male
2021	293	2021-10-20	P. auritus	male
